# Supplementary material for: A digital twin of electrical tomography for quantitative multiphase flow imaging
Source: Commun Eng. 2022 Dec 2;1:41. doi: 10.1038/s44172-022-00042-3 (PMC10955958; doi:10.1038/s44172-022-00042-3)
Supplement: Supplementary file 4 — Supplementary data 1 [file 44172_2022_42_MOESM4_ESM.xlsx]

## Sheet: Figure1
Index of capacitance	capacitance value (pf)
1	0.69588
2	0.04292
3	0.01724
4	0.01144
5	0.00947
6	0.00895
7	0.0095
8	0.01161
9	0.01773
10	0.04388
11	0.69655
12	0.69267
13	0.04711
14	0.01949
15	0.0126
16	0.00995
17	0.00896
18	0.00911
19	0.01078
20	0.01637
21	0.04196
22	0.70014
23	0.05393
24	0.02248
25	0.01398
26	0.01053
27	0.00906
28	0.00889
29	0.0104
30	0.0162
31	0.71272
32	0.06171
33	0.02564
34	0.01536
35	0.01108
36	0.00919
37	0.00889
38	0.01066
39	0.71672
40	0.06754
41	0.02777
42	0.01608
43	0.01122
44	0.00919
45	0.00914
46	0.72309
47	0.06957
48	0.02792
49	0.01564
50	0.01076
51	0.00908
52	0.72005
53	0.06777
54	0.02609
55	0.0143
56	0.0101
57	0.71947
58	0.06276
59	0.02307
60	0.01284
61	0.7171
62	0.0556
63	0.02009
64	0.70223
65	0.04875
66	0.70258
