# Supplementary material for: A digital twin of electrical tomography for quantitative multiphase flow imaging
Source: Commun Eng. 2022 Dec 2;1:41. doi: 10.1038/s44172-022-00042-3 (PMC10955958; doi:10.1038/s44172-022-00042-3)
Supplement: Supplementary file 5 — Supplementary data 2 [file 44172_2022_42_MOESM5_ESM.xlsx]

## Sheet: Figure3
Time		SSIM		RMSE
1		0.9999		0.00833
2		0.99952		0.00376
3		0.99972		0.00329
4		0.99957		0.00637
5		0.99624		0.0046
6		0.99915		0.00304
7		0.99951		0.00443
8		0.99949		0.00407
9		0.99959		0.00478
10		0.99924		0.0024
11		0.99961		0.00442
12		0.99927		0.00509
13		0.99672		0.0091
14		0.99882		0.00657
15		0.99921		0.00534
16		0.99886		0.00699
17		0.99889		0.00626
18		0.99661		0.01015
19		0.99904		0.00605
20		0.99875		0.0062
21		0.9987		0.00729
22		0.99871		0.00635
23		0.99875		0.00603
24		0.9991		0.00481
25		0.99881		0.00836
26		0.99876		0.00624
27		0.99895		0.00642
28		0.99893		0.00554
29		0.99897		0.00619
30		0.99908		0.00511
31		0.9985		0.00581
32		0.99916		0.00424
33		0.99822		0.00793
34		0.99881		0.00607
35		0.9988		0.00658
36		0.99848		0.0083
37		0.99863		0.00611
38		0.99872		0.0058
39		0.99833		0.0059
40		0.99897		0.00489
41		0.99908		0.00555
42		0.99854		0.00658
43		0.9983		0.00552
44		0.99643		0.00706
45		0.99786		0.00689
46		0.99675		0.00652
47		0.997		0.00929
48		0.99774		0.00828
49		0.99495		0.00998
50		0.99452		0.0109
51		0.99405		0.0147
52		0.99619		0.01171
53		0.99695		0.00799
54		0.99742		0.00992
55		0.99854		0.00681
56		0.99754		0.00807
57		0.99808		0.01082
58		0.99868		0.01174
59		0.99795		0.00984
60		0.99668		0.00648
61		0.99822		0.00765
62		0.99772		0.00961
63		0.99753		0.008
64		0.99613		0.00785
65		0.99776		0.0063
66		0.99563		0.00971
67		0.99168		0.01783
68		0.994		0.01419
69		0.99618		0.00993
70		0.99732		0.00606
71		0.99791		0.00712
72		0.99728		0.00556
73		0.99808		0.00761
74		0.99893		0.00415
75		0.99907		0.00685
76		0.99789		0.00659
77		0.99837		0.0081
78		0.99882		0.00547
79		0.99891		0.00606
80		0.99841		0.00773
81		0.99848		0.00672
82		0.99864		0.00482
83		0.99882		0.00479
84		0.99877		0.00649
85		0.99888		0.00496
86		0.99914		0.00498
87		0.99903		0.00738
88		0.99922		0.00719
89		0.99871		0.00965
90		0.99709		0.01318
91		0.99635		0.01472
92		0.99704		0.01591
93		0.99654		0.01894
94		0.99421		0.02195
95		0.99421		0.01753
96		0.99127		0.01726
97		0.9954		0.01775
98		0.99171		0.01713
99		0.99317		0.01077
100		0.99577		0.01155
101		0.99684		0.01136
102		0.99793		0.00808
103		0.99811		0.01009
104		0.99732		0.00891
105		0.99801		0.00725
106		0.99681		0.0066
107		0.99699		0.00882
108		0.99886		0.00684
109		0.9984		0.0073
110		0.99794		0.00727
111		0.99851		0.00454
112		0.99738		0.00615
113		0.99763		0.00762
114		0.99792		0.00757
115		0.99767		0.0085
116		0.99848		0.00727
117		0.99758		0.00668
118		0.99736		0.00971
119		0.99881		0.00637
120		0.99831		0.00699
121		0.99838		0.00876
122		0.99864		0.00773
123		0.99912		0.00683
124		0.99908		0.00625
125		0.99909		0.0042
126		0.9992		0.00576
127		0.99933		0.0054
128		0.99911		0.0074
129		0.99875		0.00485
130		0.99859		0.00652
131		0.99831		0.00642
132		0.99835		0.00476
133		0.99766		0.00761
134		0.9983		0.00453
135		0.99798		0.00588
136		0.99851		0.00511
137		0.99845		0.00595
138		0.99826		0.00549
139		0.99857		0.00588
140		0.99868		0.00543
141		0.99851		0.00542
142		0.99857		0.00697
143		0.99885		0.00595
144		0.99892		0.00716
145		0.99882		0.0063
146		0.99869		0.00869
147		0.99866		0.00777
148		0.99883		0.00742
149		0.99863		0.00848
150		0.99781		0.00944
151		0.99875		0.00519
152		0.9982		0.00833
153		0.99889		0.006
154		0.99674		0.01106
155		0.99886		0.00559
156		0.99901		0.00573
157		0.99814		0.0074
158		0.99676		0.0071
159		0.9976		0.00865
160		0.99756		0.00784
161		0.99815		0.00679
162		0.99771		0.00587
163		0.99812		0.00655
164		0.9977		0.00469
165		0.99768		0.00501
166		0.99526		0.01437
167		0.99763		0.00806
168		0.99612		0.0102
169		0.99678		0.00785
170		0.99739		0.00593
171		0.99738		0.00708
172		0.99815		0.00516
173		0.99763		0.00873
174		0.99876		0.00488
175		0.99823		0.00642
176		0.99913		0.00478
177		0.99899		0.00505
178		0.9991		0.00456
179		0.99892		0.00723
180		0.99862		0.0076
181		0.99824		0.00904
182		0.99783		0.00893
183		0.99821		0.00766
184		0.99861		0.00559
185		0.99796		0.00696
186		0.99823		0.00787
187		0.99892		0.00985
188		0.99867		0.0108
189		0.99644		0.01814
190		0.99828		0.01191
191		0.99226		0.02073
192		0.99501		0.01604
193		0.99762		0.01615
194		0.99795		0.01588
195		0.99779		0.0143
196		0.99628		0.01385
197		0.99556		0.01686
198		0.99892		0.00658
199		0.9987		0.00927
200		0.99882		0.0087
201		0.99852		0.00881
202		0.99917		0.00733
203		0.99808		0.01323
204		0.99944		0.00756
205		0.99893		0.00647
206		0.99839		0.0062
207		0.9988		0.00677
208		0.99906		0.00553
209		0.99853		0.00777
210		0.99899		0.00539
211		0.99839		0.00632
212		0.99881		0.00553
213		0.99761		0.00807
214		0.99826		0.0067
215		0.99659		0.01027
216		0.99687		0.01237
217		0.99784		0.00944
218		0.99844		0.00864
219		0.99584		0.0167
220		0.99673		0.01244
221		0.99551		0.01757
222		0.99465		0.02033
223		0.99514		0.01299
224		0.99481		0.0182
225		0.99456		0.01675
226		0.99542		0.0168
227		0.99561		0.01511
228		0.99159		0.0176
229		0.99503		0.01486
230		0.99175		0.02063
231		0.9965		0.01366
232		0.99575		0.01421
233		0.99514		0.01791
234		0.99189		0.02407
235		0.99308		0.02226
236		0.99594		0.01715
237		0.99604		0.01886
238		0.99731		0.01416
239		0.997		0.01582
240		0.99759		0.0146
241		0.99709		0.01385
242		0.99617		0.01335
243		0.99592		0.00932
244		0.99575		0.0119
245		0.99679		0.00771
246		0.99764		0.00965
247		0.99545		0.0166
248		0.9972		0.01015
249		0.99548		0.01912
250		0.99196		0.02329
251		0.99763		0.01427
252		0.99689		0.01527
253		0.99689		0.01497
254		0.99678		0.01362
255		0.99621		0.01519
256		0.99701		0.01566
257		0.99586		0.01874
258		0.99514		0.0173
259		0.99513		0.01791
260		0.99407		0.01782
261		0.9945		0.01997
262		0.99524		0.01855
263		0.99477		0.01907
264		0.99331		0.02225
265		0.99531		0.01401
266		0.99383		0.0181
267		0.99589		0.01603
268		0.99726		0.01172
269		0.99605		0.01284
270		0.99646		0.01059
271		0.99621		0.01161
272		0.98974		0.01913
273		0.99327		0.01364
274		0.9946		0.01407
275		0.9981		0.00964
276		0.99806		0.01042
277		0.99835		0.00719
278		0.99869		0.00719
279		0.99882		0.00588
280		0.998		0.00688
281		0.9983		0.00648
282		0.99898		0.005
283		0.99886		0.00582
284		0.99879		0.00547
285		0.99882		0.0043
286		0.99841		0.00447
287		0.99904		0.00615
288		0.99856		0.00662
289		0.99899		0.00508
290		0.99877		0.00742
291		0.99872		0.00632
292		0.9989		0.00593
293		0.99917		0.00323
294		0.99891		0.00304
295		0.99882		0.00487
296		0.99861		0.00536
297		0.99902		0.00456
298		0.99902		0.00324
299		0.99838		0.00546
300		0.99845		0.00663
301		0.99873		0.00469
302		0.99811		0.00544
303		0.99887		0.00425
304		0.99909		0.00619
305		0.99893		0.00637
306		0.99884		0.00516
307		0.99854		0.00641
308		0.99919		0.00527
309		0.99858		0.00754
310		0.99889		0.00797
311		0.99883		0.00759
312		0.99874		0.00826
313		0.99768		0.00945
314		0.9984		0.00854
315		0.99777		0.00659
316		0.99824		0.00658
317		0.99854		0.00585
318		0.99858		0.00359
319		0.99891		0.00581
320		0.99878		0.00578
321		0.99881		0.00511
