# Supplementary material for: A digital twin of electrical tomography for quantitative multiphase flow imaging
Source: Commun Eng. 2022 Dec 2;1:41. doi: 10.1038/s44172-022-00042-3 (PMC10955958; doi:10.1038/s44172-022-00042-3)
Supplement: Supplementary file 6 — Supplementary data 3 [file 44172_2022_42_MOESM6_ESM.xlsx]

## Sheet: Figure4_b
Measurement index		Volume concentration
1		1
2		1
3		0.99996
4		0.99987
5		0.99814
6		1
7		1
8		1
9		0.99998
10		1
11		1
12		0.99999
13		0.99996
14		1
15		1
16		0.99932
17		0.99998
18		1
19		1
20		0.99393
21		0.99999
22		0.99987
23		1
24		1
25		0.99995
26		0.99977
27		0.99993
28		0.99995
29		1
30		0.99999
31		0.99999
32		0.99999
33		1
34		1
35		1
36		1
37		0.99999
38		1
39		0.99999
40		1
41		0.99957
42		0.99999
43		1
44		1
45		0.99999
46		0.99974
47		1
48		0.99997
49		0.99784
50		0.99999
51		1
52		1
53		0.98991
54		0.99993
55		1
56		0.99848
57		1
58		0.99994
59		1
60		1
61		0.99993
62		0.9935
63		1
64		1
65		0.99995
66		1
67		0.99994
68		0.99927
69		1
70		1
71		0.99205
72		0.99789
73		0.99999
74		0.99925
75		0.9971
76		1
77		1
78		1
79		1
80		1
81		1
82		1
83		0.99999
84		1
85		1
86		0.99998
87		1
88		1
89		1
90		0.99515
91		0.99993
92		1
93		1
94		1
95		0.99954
96		1
97		0.99604
98		1
99		1
100		0.99878
101		1
102		1
103		1
104		0.9999
105		0.99999
106		0.99976
107		0.99999
108		0.9997
109		1
110		1
111		0.99999
112		0.99534
113		1
114		1
115		0.99783
116		0.99992
117		1
118		1
119		1
120		1
121		1
122		1
123		0.99999
124		1
125		0.99997
126		1
127		1
128		1
129		1
130		1
131		0.99055
132		0.99049
133		1
134		1
135		0.99996
136		0.99998
137		0.9999
138		0.99969
139		1
140		1
141		1
142		0.99999
143		1
144		0.99502
145		1
146		1
147		1
148		1
149		1
150		0.99999
151		1
152		1
153		1
154		0.99631
155		0.99614
156		1
157		1
158		1
159		1
160		1
161		0.99999
162		0.99684
163		1
164		0.99999
165		1
166		1
167		0.99863
168		0.99999
169		0.99515
170		1
171		1
172		0.99493
173		1
174		1
175		0.99985
176		0.99997
177		0.99879
178		0.99958
179		0.99902
180		1
181		0.99947
182		0.99999
183		0.99989
184		0.99999
185		0.99519
186		1
187		0.99999
188		1
189		1
190		1
191		0.99957
192		1
193		0.99999
194		0.99999
195		0.9883
196		0.99999
197		1
198		0.99996
199		0.9999
200		0.99999
201		0.99582
202		0.99999
203		0.99999
204		1
205		1
206		0.99743
207		1
208		1
209		1
210		1
211		0.99992
212		0.99918
213		0.99946
214		0.99999
215		1
216		0.99998
217		0.99999
218		1
219		1
220		1
221		1
222		0.99854
223		1
224		0.99999
225		1
226		0.99999
227		0.99872
228		0.98729
229		0.99984
230		1
231		0.9992
232		0.9907
233		1
234		1
235		0.99914
236		1
237		1
238		0.99996
239		0.99999
240		1
241		1
242		0.99948
243		0.99999
244		1
245		1
246		1
247		1
248		1
249		0.99658
250		1
251		0.99795
252		1
253		0.99435
254		1
255		1
256		0.99855
257		0.99999
258		1
259		1
260		0.99999
261		0.99995
262		1
263		1
264		1
265		1
266		1
267		0.99984
268		0.99234
269		0.99998
270		0.99998
271		0.99813
272		1
273		1
274		0.99175
275		1
276		1
277		1
278		1
279		0.99572
280		1
281		1
282		1
283		1
284		0.99999
285		1
286		1
287		0.99992
288		0.99998
289		1
290		1
291		1
292		1
293		1
294		1
295		1
296		1
297		1
298		0.98791
299		1
300		0.99997
301		0.98817
302		0.99994
303		0.99993
304		1
305		1
306		0.99999
307		0.99896
308		0.99993
309		1
310		0.98886
311		0.99117
312		0.99999
313		0.99944
314		1
315		0.99999
316		0.99999
317		0.99999
318		1
319		0.99993
320		1
321		0.99994
322		0.99507
323		0.99991
324		1
325		0.98784
326		0.99156
327		1
328		1
329		1
330		1
331		0.99986
332		0.99014
333		1
334		1
335		1
336		0.99996
337		0.99802
338		0.99988
339		1
340		1
341		0.99866
342		1
343		0.99783
344		0.99987
345		0.99991
346		1
347		1
348		0.99999
349		0.99645
350		0.99999
351		0.99996
352		0.99537
353		1
354		1
355		1
356		0.99425
357		1
358		1
359		0.99405
360		0.99798
361		0.99998
362		0.99981
363		0.99817
364		0.98923
365		0.99915
366		0.99075
367		0.98736
368		0.99456
369		1
370		1
371		0.99405
372		0.99984
373		1
374		1
375		0.99999
376		0.99999
377		1
378		1
379		1
380		0.99853
381		1
382		1
383		0.9999
384		0.98535
385		0.99997
386		1
387		1
388		1
389		0.99999
390		1
391		1
392		1
393		1
394		1
395		0.99712
396		1
397		0.99787
398		1
399		0.99655
400		1
401		1
402		0.99998
403		1
404		0.99913
405		0.99926
406		0.99999
407		0.99998
408		1
409		1
410		1
411		0.99847
412		0.99607
413		0.99998
414		0.99999
415		0.9992
416		1
417		1
418		0.99999
419		0.98916
420		0.99527
421		0.99974
422		0.99999
423		1
424		0.99995
425		0.99838
426		1
427		0.99999
428		0.98999
429		0.99636
430		0.9999
431		0.99485
432		0.99716
433		0.99999
434		0.99999
435		0.99925
436		1
437		0.99984
438		0.99998
439		1
440		1
441		0.9987
442		1
443		1
444		1
445		1
446		0.99984
447		1
448		1
449		1
450		0.99817
451		1
452		0.99999
453		0.99999
454		1
455		0.99201
456		0.98886
457		1
458		1
459		0.99999
460		1
461		1
462		0.99999
463		1
464		1
465		1
466		0.99456
467		1
468		0.99262
469		1
470		0.99932
471		1
472		0.99999
473		0.99999
474		1
475		1
476		1
477		1
478		0.99565
479		1
480		0.99999
481		1
482		0.99997
483		1
484		1
485		0.996
486		1
487		1
488		1
489		0.99999
490		0.99999
491		1
492		1
493		1
494		1
495		1
496		1
497		1
498		1
499		1
500		0.99991
501		1
502		0.99079
503		0.99999
504		1
505		0.99999
506		1
507		0.99999
508		1
509		0.99999
510		0.99926
511		1
512		0.99998
513		0.99979
514		0.99998
515		1
516		0.99998
517		1
518		1
519		1
520		0.99732
521		1
522		1
523		1
524		0.99998
525		1
526		0.99539
527		0.99851
528		1
529		1
530		0.99999
531		0.98651
532		1
533		1
534		1
535		1
536		1
537		0.99998
538		0.98484
539		0.99998
540		0.99992
541		0.99998
542		1
543		1
544		0.99999
545		0.99877
546		1
547		0.99999
548		1
549		1
550		0.99634
551		0.99996
552		0.99653
553		0.99998
554		1
555		0.99998
556		0.99895
557		0.99997
558		0.99591
559		0.99182
560		1
561		1
562		1
563		1
564		1
565		0.99993
566		0.99996
567		0.99995
568		0.99984
569		0.99999
570		0.99991
571		1
572		1
573		1
574		1
575		0.99903
576		0.99997
577		1
578		1
579		0.99975
580		0.99998
581		0.99997
582		0.99997
583		1
584		1
585		1
586		1
587		1
588		1
589		1
590		1
591		0.99999
592		0.99999
593		1
594		0.9852
595		0.99999
596		0.99847
597		0.98313
598		1
599		0.99965
600		1
601		1
602		0.99364
603		1
604		0.99619
605		0.99925
606		0.99992
607		0.99922
608		0.99595
609		1
610		0.99846
611		1
612		0.99999
613		1
614		0.99999
615		0.99999
616		1
617		0.99992
618		1
619		0.99992
620		0.9999
621		1
622		0.99968
623		0.99997
624		0.99999
625		1
626		0.99999
627		1
628		0.99999
629		1
630		1
631		1
632		1
633		0.99999
634		1
635		1
636		0.99999
637		1
638		0.99997
639		0.99996
640		0.99908
641		1
642		1
643		1
644		0.99926
645		0.99999
646		0.99452
647		1
648		0.99066
649		0.99565
650		1
651		1
652		0.99993
653		1
654		1
655		0.99999
656		1
657		1
658		1
659		1
660		0.9943
661		0.99644
662		0.99973
663		1
664		1
665		1
666		1
667		1
668		0.99959
669		0.9995
670		0.99633
671		1
672		0.99992
673		1
674		0.99999
675		0.9988
676		1
677		0.9999
678		0.99929
679		1
680		1
681		0.99775
682		0.99998
683		1
684		1
685		1
686		1
687		0.9976
688		1
689		0.99995
690		0.99705
691		1
692		1
693		0.99993
694		0.99656
695		1
696		1
697		0.99997
698		0.99998
699		1
700		1
701		0.99496
702		0.99892
703		1
704		1
705		0.99832
706		0.99915
707		0.99999
708		0.99999
709		0.99999
710		0.99982
711		1
712		0.99999
713		1
714		1
715		1
716		0.99953
717		0.99911
718		1
719		0.99996
720		1
721		1
722		0.99877
723		1
724		0.99982
725		0.99955
726		1
727		1
728		0.99996
729		1
730		1
731		0.99999
732		1
733		0.99999
734		1
735		0.99999
736		1
737		0.99995
738		1
739		1
740		0.9995
741		1
742		1
743		0.99999
744		0.99996
745		1
746		0.99998
747		0.99997
748		1
749		1
750		1
751		0.99998
752		0.99998
753		0.99999
754		0.99938
755		0.99696
756		0.99999
757		0.99984
758		1
759		1
760		0.99998
761		0.99962
762		1
763		0.99998
764		1
765		1
766		1
767		0.99419
768		1
769		1
770		0.99933
771		1
772		1
773		0.99855
774		1
775		0.99998
776		0.99999
777		1
778		1
779		0.99994
780		1
781		0.99999
782		1
783		1
784		1
785		1
786		0.99999
787		0.99999
788		1
789		1
790		1
791		0.99992
792		0.99354
793		1
794		1
795		0.99947
796		0.99999
797		0.98659
798		1
799		1
800		0.99999
801		1
802		1
803		0.99999
804		0.99541
805		0.99998
806		0.99791
807		0.99989
808		0.99825
809		0.99582
810		0.9966
811		0.99997
812		1
813		0.99991
814		1
815		1
816		1
817		1
818		0.99999
819		0.99999
820		1
821		0.99998
822		0.99979
823		0.99998
824		0.9999
825		0.99484
826		1
827		1
828		0.99996
829		0.99981
830		1
831		1
832		1
833		1
834		1
835		0.99717
836		0.99771
837		0.98649
838		0.99999
839		1
840		0.99976
841		0.99999
842		1
843		1
844		1
845		0.99351
846		1
847		0.99999
848		0.994
849		1
850		0.99647
851		1
852		0.99469
853		1
854		1
855		1
856		1
857		0.99999
858		1
859		0.99999
860		1
861		0.99999
862		1
863		0.99981
864		0.98774
865		0.99999
866		0.99963
867		0.99992
868		1
869		1
870		1
871		0.99793
872		0.99991
873		0.99737
874		1
875		0.99999
876		0.99999
877		0.99999
878		0.99999
879		0.99991
880		0.99999
881		1
882		1
883		0.99399
884		0.99766
885		1
886		1
887		1
888		1
889		0.99997
890		0.99957
891		1
892		1
893		1
894		0.99999
895		0.99999
896		1
897		0.99727
898		0.99961
899		0.9977
900		0.99999
901		0.99659
902		1
903		0.99998
904		1
905		0.99962
906		1
907		1
908		0.99158
909		0.99999
910		1
911		1
912		0.99994
913		0.99998
914		1
915		0.99998
916		1
917		0.99902
918		1
919		0.99998
920		1
921		1
922		0.9932
923		1
924		0.99807
925		0.98954
926		1
927		0.99989
928		0.99999
929		0.99996
930		1
931		1
932		1
933		1
934		1
935		0.99367
936		0.9978
937		0.99998
938		1
939		1
940		0.99999
941		0.99998
942		0.99999
943		0.99535
944		1
945		0.99656
946		0.99999
947		0.98897
948		0.99999
949		0.99999
950		0.99999
951		0.99995
952		1
953		1
954		0.99994
955		1
956		0.99835
957		1
958		1
959		0.9999
960		0.99953
961		1
962		0.99991
963		0.99567
964		1
965		0.99994
966		0.99997
967		1
968		0.99863
969		0.99571
970		0.98921
971		0.99999
972		1
973		0.99999
974		0.99978
975		0.99995
976		1
977		1
978		1
979		0.99995
980		1
981		1
982		1
983		0.99744
984		1
985		0.99994
986		1
987		0.99995
988		1
989		0.98814
990		0.99999
991		0.99995
992		0.99999
993		0.99497
994		0.99996
995		1
996		0.99998
997		1
998		1
999		0.99165
1000		0.99998
1001		1
1002		0.99977
1003		1
1004		0.99996
1005		0.99949
1006		1
1007		0.99999
1008		0.99932
1009		1
1010		0.99965
1011		0.99809
1012		0.98958
1013		0.99988
1014		0.99992
1015		1
1016		1
1017		0.99932
1018		1
1019		0.99481
1020		1
1021		0.99661
1022		1
1023		0.99999
1024		0.99569
1025		0.99549
1026		1
1027		1
1028		1
1029		1
1030		1
1031		0.99525
1032		1
1033		1
1034		0.99999
1035		1
1036		1
1037		0.99454
1038		0.99998
1039		1
1040		1
1041		0.99999
1042		0.99979
1043		1
1044		0.98905
1045		1
1046		0.99703
1047		0.99995
1048		0.98833
1049		1
1050		1
1051		1
1052		1
1053		1
1054		0.99999
1055		1
1056		0.99936
1057		1
1058		1
1059		0.99999
1060		0.99999
1061		0.99225
1062		1
1063		0.9992
1064		1
1065		1
1066		1
1067		0.99759
1068		1
1069		1
1070		0.99987
1071		0.99999
1072		1
1073		0.99965
1074		0.99937
1075		0.99235
1076		0.99993
1077		0.99326
1078		1
1079		1
1080		0.99999
1081		0.99999
1082		1
1083		0.99894
1084		1
1085		0.99592
1086		1
1087		1
1088		0.99999
1089		1
1090		0.99999
1091		1
1092		0.99949
1093		0.99879
1094		1
1095		0.9965
1096		1
1097		0.99997
1098		1
1099		0.99998
1100		0.99669
1101		1
1102		1
1103		1
1104		0.99994
1105		0.99977
1106		0.99718
1107		1
1108		0.99492
1109		0.98955
1110		0.99333
1111		1
1112		1
1113		0.99989
1114		0.99999
1115		0.98975
1116		0.99999
1117		0.99999
1118		0.99959
1119		0.99998
1120		1
1121		0.99467
1122		1
1123		1
1124		1
1125		0.99989
1126		0.99999
1127		0.98754
1128		1
1129		1
1130		0.99805
1131		0.99998
1132		0.99999
1133		0.99999
1134		0.99431
1135		1
1136		1
1137		1
1138		1
1139		0.99999
1140		1
1141		1
1142		1
1143		1
1144		0.999
1145		1
1146		0.99419
1147		0.99999
1148		0.99817
1149		1
1150		1
1151		1
1152		1
1153		0.9965
1154		1
1155		1
1156		1
1157		1
1158		1
1159		1
1160		1
1161		0.98698
1162		0.99844
1163		1
1164		1
1165		0.99996
1166		1
1167		0.99985
1168		1
1169		0.99672
1170		0.99996
1171		0.99988
1172		1
1173		0.99995
1174		0.99993
1175		0.98969
1176		1
1177		0.99916
1178		1
1179		1
1180		0.99999
1181		1
1182		1
1183		1
1184		0.99999
1185		0.99987
1186		0.99999
1187		0.99999
1188		1
1189		1
1190		0.99999
1191		0.99999
1192		0.99999
1193		0.99999
1194		0.98875
1195		1
1196		0.99567
1197		0.99999
1198		1
1199		1
1200		1
1201		1
1202		1
1203		1
1204		0.99993
1205		1
1206		0.99999
1207		0.99975
1208		0.99316
1209		0.99996
1210		1
1211		1
1212		0.99977
1213		1
1214		1
1215		1
1216		1
1217		1
1218		0.99995
1219		0.99999
1220		1
1221		1
1222		1
1223		0.98479
1224		0.99433
1225		0.99999
1226		0.99173
1227		0.98709
1228		0.99936
1229		0.99999
1230		1
1231		0.99996
1232		0.99528
1233		1
1234		1
1235		0.99999
1236		1
1237		1
1238		0.99999
1239		0.99995
1240		0.9884
1241		0.99999
1242		0.99999
1243		0.9997
1244		0.99984
1245		0.99999
1246		0.9947
1247		0.99994
1248		0.99985
1249		1
1250		0.99942
1251		0.99999
1252		1
1253		0.99996
1254		0.9946
1255		0.99995
1256		0.99985
1257		1
1258		1
1259		1
1260		0.99998
1261		1
1262		1
1263		1
1264		0.99897
1265		1
1266		1
1267		0.99763
1268		1
1269		1
1270		0.99999
1271		0.99671
1272		1
1273		0.99999
1274		0.9986
1275		0.99996
1276		0.99519
1277		0.99994
1278		1
1279		0.99611
1280		1
1281		0.9929
1282		1
1283		0.99403
1284		0.99948
1285		0.99978
1286		0.98656
1287		0.99999
1288		1
1289		0.9998
1290		0.99848
1291		0.99793
1292		0.98986
1293		1
1294		1
1295		0.99995
1296		1
1297		0.99998
1298		0.99999
1299		0.99885
1300		0.99502
1301		0.99999
1302		0.99999
1303		1
1304		0.99991
1305		0.99998
1306		0.99628
1307		0.99999
1308		1
1309		0.99233
1310		0.99999
1311		0.99868
1312		1
1313		1
1314		1
1315		0.99999
1316		1
1317		1
1318		1
1319		0.99201
1320		0.99409
1321		1
1322		0.99093
1323		0.99878
1324		1
1325		0.99999
1326		0.99991
1327		1
1328		1
1329		1
1330		1
1331		0.99997
1332		0.99471
1333		1
1334		0.99552
1335		0.99976
1336		0.99066
1337		0.99467
1338		0.99607
1339		1
1340		1
1341		1
1342		1
1343		1
1344		0.99999
1345		0.99043
1346		0.99999
1347		0.99874
1348		1
1349		1
1350		1
1351		0.98766
1352		0.99991
1353		1
1354		1
1355		0.99222
1356		0.99988
1357		0.99999
1358		1
1359		0.99998
1360		0.9998
1361		0.99986
1362		1
1363		0.99964
1364		1
1365		1
1366		0.99923
1367		0.99999
1368		1
1369		0.99997
1370		0.9999
1371		0.99976
1372		1
1373		1
1374		0.98896
1375		0.99999
1376		1
1377		0.99998
1378		0.99686
1379		1
1380		1
1381		0.99994
1382		0.99883
1383		0.99918
1384		1
1385		0.99457
1386		0.99995
1387		1
1388		1
1389		1
1390		0.99964
1391		1
1392		0.99999
1393		0.99931
1394		0.99568
1395		0.99997
1396		1
1397		0.99998
1398		0.99707
1399		0.99994
1400		0.98549
1401		0.99999
1402		1
1403		0.99674
1404		1
1405		1
1406		0.99874
1407		0.98764
1408		0.99969
1409		0.98887
1410		1
1411		1
1412		0.99988
1413		1
1414		0.99991
1415		0.99953
1416		0.99291
1417		0.99924
1418		0.99992
1419		0.99398
1420		0.99998
1421		0.99994
1422		1
1423		0.99375
1424		0.99683
1425		0.99997
1426		1
1427		1
1428		0.99999
1429		1
1430		0.99999
1431		0.99712
1432		0.98905
1433		1
1434		0.99682
1435		1
1436		0.99994
1437		1
1438		1
1439		0.99688
1440		1
1441		0.99839
1442		0.99524
1443		0.9955
1444		1
1445		0.99986
1446		1
1447		0.99943
1448		0.98726
1449		0.99996
1450		0.99998
1451		0.99998
1452		0.99999
1453		1
1454		1
1455		0.99998
1456		0.99999
1457		1
1458		1
1459		1
1460		1
1461		0.99999
1462		0.99999
1463		0.99994
1464		1
1465		0.99988
1466		0.9997
1467		1
1468		1
1469		0.99999
1470		0.99904
1471		1
1472		0.99928
1473		1
1474		0.99969
1475		0.99999
1476		0.99998
1477		1
1478		0.99961
1479		0.99999
1480		1
1481		0.99909
1482		0.99994
1483		0.99961
1484		0.9997
1485		1
1486		1
1487		1
1488		0.99999
1489		1
1490		1
1491		1
1492		0.9938
1493		0.99626
1494		1
1495		0.99999
1496		1
1497		0.99998
1498		1
1499		0.99999
1500		1
1501		1
1502		0.9866
1503		1
1504		0.99969
1505		0.98689
1506		1
1507		1
1508		1
1509		0.99434
1510		0.99994
1511		1
1512		0.99997
1513		1
1514		0.99659
1515		0.99986
1516		1
1517		1
1518		0.99998
1519		1
1520		0.99999
1521		1
1522		1
1523		0.99998
1524		0.99999
1525		1
1526		0.99326
1527		0.99909
1528		1
1529		0.99982
1530		1
1531		1
1532		0.99937
1533		0.99747
1534		1
1535		1
1536		0.99738
1537		0.98605
1538		1
1539		0.99993
1540		0.99999
1541		0.99998
1542		1
1543		0.99999
1544		0.99492
1545		0.99999
1546		1
1547		1
1548		0.99999
1549		0.99993
1550		0.98591
1551		1
1552		1
1553		1
1554		0.99732
1555		1
1556		1
1557		0.99998
1558		0.99995
1559		1
1560		1
1561		0.99999
1562		1
1563		0.99999
1564		0.9925
1565		0.99999
1566		1
1567		0.99999
1568		0.99888
1569		1
1570		0.99993
1571		0.99999
1572		0.99999
1573		0.99999
1574		1
1575		1
1576		0.99591
1577		0.99999
1578		0.99994
1579		1
1580		1
1581		0.99998
1582		1
1583		1
1584		0.99975
1585		0.99888
1586		0.99997
1587		0.99765
1588		1
1589		1
1590		0.99533
1591		0.99999
1592		0.99747
1593		1
1594		0.99998
1595		1
1596		1
1597		0.99979
1598		1
1599		0.99999
1600		1
1601		0.99973
1602		0.99999
1603		1
1604		0.99971
1605		0.98887
1606		1
1607		0.99578
1608		0.99998
1609		0.9996
1610		0.99994
1611		1
1612		0.99941
1613		1
1614		0.99998
1615		1
1616		0.99947
1617		0.99088
1618		1
1619		1
1620		0.99987
1621		1
1622		0.99999
1623		0.99996
1624		1
1625		1
1626		0.99421
1627		0.99984
1628		0.99936
1629		0.99843
1630		1
1631		0.99926
1632		1
1633		0.9983
1634		1
1635		1
1636		0.99997
1637		0.99911
1638		0.99998
1639		1
1640		1
1641		1
1642		0.99699
1643		0.99999
1644		0.99928
1645		0.99066
1646		0.99993
1647		0.99998
1648		0.99549
1649		0.99968
1650		1
1651		1
1652		1
1653		0.99998
1654		1
1655		0.99947
1656		1
1657		1
1658		0.99635
1659		0.9914
1660		1
1661		0.99796
1662		0.99999
1663		1
1664		0.99946
1665		1
1666		0.99986
1667		1
1668		0.99916
1669		0.99989
1670		1
1671		1
1672		0.99994
1673		1
1674		0.99687
1675		0.99999
1676		1
1677		1
1678		0.99745
1679		0.99952
1680		1
1681		1
1682		1
1683		1
1684		1
1685		1
1686		1
1687		1
1688		0.99999
1689		0.99979
1690		0.99901
1691		0.99993
1692		0.99788
1693		0.99869
1694		1
1695		1
1696		1
1697		0.98869
1698		1
1699		0.99942
1700		0.99823
1701		0.99999
1702		0.99986
1703		0.99999
1704		0.99999
1705		1
1706		1
1707		0.99998
1708		0.99997
1709		0.99999
1710		0.99794
1711		0.99999
1712		0.98924
1713		1
1714		1
1715		0.99999
1716		0.99977
1717		1
1718		1
1719		1
1720		0.99999
1721		0.99625
1722		0.99855
1723		0.99999
1724		1
1725		1
1726		0.9997
1727		0.99999
1728		0.99964
1729		1
1730		0.99998
1731		1
1732		1
1733		1
1734		0.99545
1735		0.99994
1736		1
1737		1
1738		1
1739		1
1740		1
1741		1
1742		1
1743		1
1744		1
1745		1
1746		1
1747		1
1748		0.9897
1749		1
1750		1
1751		1
1752		1
1753		1
1754		0.99999
1755		0.99999
1756		1
1757		0.99985
1758		0.99128
1759		1
1760		1
1761		0.99998
1762		1
1763		1
1764		0.99999
1765		0.99641
1766		0.99575
1767		0.99999
1768		0.99786
1769		0.9993
1770		0.99999
1771		0.99977
1772		0.99999
1773		0.99925
1774		0.99998
1775		0.99999
1776		0.98941
1777		0.99998
1778		1
1779		0.99499
1780		1
1781		0.99607
1782		0.99081
1783		1
1784		1
1785		1
1786		1
1787		1
1788		0.99743
1789		1
1790		0.99809
1791		1
1792		1
1793		0.99453
1794		1
1795		0.99999
1796		1
1797		1
1798		0.99977
1799		0.99971
1800		1
1801		1
1802		1
1803		1
1804		0.99996
1805		1
1806		1
1807		1
1808		0.99999
1809		0.99683
1810		1
1811		0.99861
1812		1
1813		1
1814		0.9965
1815		1
1816		1
1817		1
1818		0.99989
1819		0.9999
1820		0.99981
1821		1
1822		0.99533
1823		0.99999
1824		1
1825		1
1826		1
1827		0.99992
1828		1
1829		0.99998
1830		0.9869
1831		0.99999
1832		0.99829
1833		0.99901
1834		0.9946
1835		1
1836		1
1837		1
1838		1
1839		0.99999
1840		0.99948
1841		0.99999
1842		1
1843		1
1844		0.99998
1845		0.99059
1846		0.99962
1847		0.99195
1848		1
1849		0.99997
1850		0.99999
1851		1
1852		1
1853		1
1854		0.99764
1855		0.99932
1856		0.9932
1857		1
1858		0.99985
1859		1
1860		0.99998
1861		0.99999
1862		0.99936
1863		0.99735
1864		1
1865		1
1866		1
1867		0.99987
1868		0.98512
1869		1
1870		0.99979
1871		1
1872		1
1873		0.99999
1874		0.98952
1875		1
1876		0.99999
1877		0.99979
1878		1
1879		0.99997
1880		0.99888
1881		1
1882		1
1883		0.99999
1884		0.99996
1885		1
1886		0.99957
1887		0.99998
1888		1
1889		1
1890		0.99999
1891		1
1892		1
1893		0.99974
1894		0.99974
1895		0.99998
1896		0.99284
1897		0.99999
1898		1
1899		1
1900		0.99999
1901		0.99997
1902		0.99995
1903		0.99999
1904		0.99986
1905		1
1906		0.99999
1907		0.99572
1908		1
1909		0.9957
1910		1
1911		0.99994
1912		0.99993
1913		1
1914		1
1915		0.99975
1916		0.99999
1917		1
1918		1
1919		1
1920		0.9961
1921		0.99999
1922		1
1923		1
1924		0.99997
1925		1
1926		0.99999
1927		1
1928		0.99346
1929		0.99867
1930		0.99968
1931		0.99727
1932		0.99998
1933		0.99169
1934		0.99999
1935		1
1936		0.99978
1937		0.99913
1938		0.99996
1939		1
1940		0.9956
1941		1
1942		0.99286
1943		0.99843
1944		0.99987
1945		0.99995
1946		1
1947		0.99999
1948		0.99999
1949		1
1950		0.99999
1951		0.99999
1952		0.99418
1953		0.99998
1954		1
1955		1
1956		0.99996
1957		1
1958		1
1959		1
1960		1
1961		0.99993
1962		1
1963		0.99996
1964		1
1965		0.99998
1966		0.99997
1967		0.99999
1968		0.99997
1969		1
1970		0.99999
1971		0.99999
1972		0.99957
1973		1
1974		0.99989
1975		0.99849
1976		0.99999
1977		0.99544
1978		0.99999
1979		1
1980		0.99999
1981		0.99999
1982		0.99998
1983		1
1984		0.99468
1985		1
1986		0.99997
1987		0.99125
1988		1
1989		1
1990		1
1991		0.99993
1992		0.99999
1993		0.99999
1994		1
1995		1
1996		0.99956
1997		1
1998		0.99999
1999		1
[truncated: 15,001 more rows]
