# Supplementary material for: A digital twin of electrical tomography for quantitative multiphase flow imaging
Source: Commun Eng. 2022 Dec 2;1:41. doi: 10.1038/s44172-022-00042-3 (PMC10955958; doi:10.1038/s44172-022-00042-3)
Supplement: Supplementary file 7 — Supplementary data 4 [file 44172_2022_42_MOESM7_ESM.xlsx]

## Sheet: Figure5_a
working condition		SSIM		RMSE
Sim1		0.98305		0.17609
Sim2		0.98033		0.10625
Sim3		0.96966		0.1162
Sim4		0.96897		0.08755
Sim5		0.97523		0.06821

## Sheet: Figure5_b
Measurement index		SSIM (Exp1)		SSIM (Exp2)		SSIM (Exp3)		SSIM (Exp4)
1		0.90154		0.86416		0.92662		0.95812
2		0.91673		0.92633		0.97054		0.94252
3		0.87407		0.94706		0.97878		0.96099
4		0.91265		0.96287		0.98882		0.97332
5		0.89184		0.93338		0.96958		0.9742
6		0.90627		0.9567		0.96499		0.98706
7		0.92035		0.90146		0.98205		0.97477
8		0.92262		0.93659		0.98754		0.95509
9		0.9187		0.9801		0.96461		0.96288
10		0.94723		0.9279		0.97846		0.97556
11		0.87314		0.93802		0.96261		0.96237
12		0.91041		0.83646		0.96128		0.94418
13		0.92646		0.97124		0.97918		0.98064
14		0.9236		0.90512		0.98446		0.95044
15		0.94139		0.96472		0.96608		0.9846
16		0.93478		0.93443		0.98426		0.96657
17		0.92264		0.9128		0.98321		0.97795
18		0.95613		0.94358		0.97161		0.99209
19		0.90802		0.96484		0.98974		0.96238
20		0.94568		0.94972		0.9315		0.9919
21		0.91994		0.95532		0.9735		0.9585
22		0.94524		0.97123		0.94927		0.96302
23		0.93493		0.9765		0.95139		0.96851
24		0.92117		0.86227		0.95715		0.95839
25		0.95588		0.97529		0.98445		0.98133
26		0.93607		0.93818		0.97575		0.96019
27		0.97042		0.94849		0.97017		0.94034
28		0.91297		0.98583		0.97875		0.95586
29		0.93822		0.92931		0.96642		0.96263
30		0.92072		0.91196		0.96642		0.96604
31		0.94344		0.89737		0.95096		0.98517
32		0.93359		0.92573		0.97324		0.95121
33		0.90117		0.95747		0.98205		0.93905
34		0.92036		0.9155		0.96408		0.96993
35		0.90187		0.85295		0.96567		0.94965
36		0.89189		0.94517		0.95406		0.97244
37		0.95021		0.96722		0.98999		0.98767
38		0.94591		0.96801		0.95237		0.9176
39		0.93778		0.96232		0.95138		0.98143
40		0.91069		0.91997		0.96517		0.98867
41		0.86099		0.94934		0.95332		0.93545
42		0.93311		0.9566		0.94308		0.97637
43		0.94843		0.86211		0.96397		0.95525
44		0.93703		0.9246		0.97323		0.97695
45		0.91237		0.96206		0.97721		0.98814
46		0.88568		0.95856		0.97814		0.96786
47		0.97411		0.94093		0.97062		0.98123
48		0.94138		0.92244		0.97276		0.9401
49		0.90749		0.96399		0.97133		0.96004
50		0.94812		0.95632		0.97411		0.9562
51		0.98494		0.96343		0.93357		0.99102
52		0.94967		0.96509		0.9567		0.96818
53		0.90026		0.96664		0.97812		0.96795
54		0.90775		0.97869		0.96711		0.98774
55		0.92285		0.94772		0.98179		0.93996
56		0.91251		0.98155		0.94318		0.99464
57		0.9363		0.96544		0.96944		0.96401
58		0.9317		0.95355		0.98883		0.97804
59		0.9098		0.95202		0.97219		0.92741
60		0.91851		0.90154		0.99486		0.96031
61		0.93615		0.98363		0.93397		0.9542
62		0.93329		0.97287		0.95757		0.96414
63		0.92797		0.93035		0.97444		0.99243
64		0.93884		0.98044		0.9616		0.98315
65		0.90309		0.94222		0.93505		0.974
66		0.92141		0.944		0.95369		0.97907
67		0.89755		0.94476		0.96131		0.96588
68		0.89603		0.90743		0.98267		0.96474
69		0.93196		0.89229		0.95715		0.95873
70		0.90947		0.82776		0.98733		0.98186
71		0.92502		0.90376		0.96322		0.97125
72		0.93307		0.95788		0.98138		0.98746
73		0.95218		0.93079		0.96113		0.96038
74		0.92891		0.94841		0.96014		0.99009
75		0.96407		0.926		0.98548		0.96214
76		0.92675		0.95049		0.97537		0.97006
77		0.91444		0.90519		0.96758		0.98535
78		0.92467		0.90291		0.93512		0.97742
79		0.97099		0.95409		0.97354		0.94376
80		0.96843		0.95583		0.97582		0.96028
81		0.94694		0.97277		0.98494		0.95206
82		0.94482		0.96863		0.94297		0.99368
83		0.90051		0.9373		0.97635		0.97044
84		0.91912		0.93098		0.98558		0.96554
85		0.92637		0.86982		0.98181		0.99104
86		0.95046		0.93387		0.90176		0.96747
87		0.95092		0.86885		0.96515		0.9202
88		0.92134		0.95204		0.97663		0.99107
89		0.96691		0.90583		0.97359		0.99256
90		0.91374		0.98911		0.86002		0.93802
91		0.90092		0.95848		0.96499		0.99118
92		0.94388		0.94135		0.96462		0.98035
93		0.89686		0.97573		0.96757		0.97577
94		0.91592		0.92232		0.96074		0.89119
95		0.9361		0.98519		0.99073		0.97389
96		0.92392		0.94977		0.97597		0.97212
97		0.92695		0.86849		0.93977		0.95046
98		0.89823		0.953		0.93619		0.99067
99		0.9459		0.98875		0.97362		0.97644
100		0.8872		0.9382		0.91594		0.96824
101		0.98423		0.86573		0.96494		0.96806
102		0.89391		0.97282		0.98125		0.96669
103		0.93241		0.92804		0.97876		0.94455
104		0.9458		0.95591		0.98646		0.98582
105		0.92626		0.90326		0.94265		0.99404
106		0.9613		0.94978		0.93856		0.96455
107		0.91177		0.94593		0.96603		0.95385
108		0.94529		0.92922		0.96676		0.97079
109		0.91524		0.95653		0.99104		0.98433
110		0.9079		0.95411		0.94973		0.96319
111		0.89489		0.96226		0.9277		0.98424
112		0.90697		0.97521		0.95717		0.92453
113		0.94979		0.93298		0.95954		0.95905
114		0.93069		0.94082		0.95017		0.9782
115		0.92213		0.96077		0.94882		0.9904
116		0.9303		0.91461		0.97836		0.98079
117		0.89623		0.97227		0.98016		0.97859
118		0.94054		0.96213		0.97196		0.96376
119		0.95216		0.96251		0.96883		0.96496
120		0.94554		0.9539		0.95757		0.95963
121		0.95268		0.93475		0.94801		0.98761
122		0.97914		0.9708		0.93333		0.94658
123		0.9133		0.96477		0.96688		0.98331
124		0.93832		0.90185		0.92485		0.96985
125		0.94106		0.92375		0.96789		0.94833
126		0.90039		0.80062		0.94174		0.9556
127		0.89623		0.92126		0.96924		0.96123
128		0.92385		0.96598		0.96268		0.98185
129		0.91825		0.94686		0.89748		0.94801
130		0.98127		0.91195		0.93249		0.97983
131		0.93314		0.94069		0.91349		0.98444
132		0.91877		0.89685		0.97945		0.96344
133		0.90704		0.91297		0.98671		0.95808
134		0.90239		0.9427		0.96031		0.97585
135		0.89317		0.97623		0.95839		0.98935
136		0.95817		0.89276		0.91489		0.97509
137		0.94723		0.9681		0.94373		0.97938
138		0.92249		0.89997		0.97298		0.97809
139		0.92478		0.9554		0.95748		0.9587
140		0.88932		0.93979		0.97489		0.97087
141		0.95435		0.90568		0.89939		0.96226
142		0.95399		0.95686		0.96676		0.98511
143		0.92049		0.9063		0.97354		0.96555
144		0.97147		0.9242		0.96207		0.98954
145		0.95342		0.9773		0.97454		0.96198
146		0.91436		0.9812		0.97861		0.95777
147		0.93007		0.97573		0.97526		0.94902
148		0.93247		0.98313		0.96943		0.96546
149		0.95133		0.92638		0.96429		0.99451
150		0.96232		0.95731		0.98998		0.95658
151		0.91725		0.95833		0.97809		0.93258
152		0.94284		0.95761		0.95422		0.99262
153		0.98182		0.92166		0.94997		0.9584
154		0.95716		0.95407		0.97878		0.95709
155		0.93055		0.97282		0.96306		0.97073
156		0.9194		0.97441		0.95439		0.97584
157		0.91975		0.96393		0.92893		0.96148
158		0.95411		0.93976		0.95788		0.95881
159		0.93818		0.9554		0.94033		0.94069
160		0.88899		0.882		0.98659		0.9846
161		0.92338		0.97656		0.98556		0.94424
162		0.94482		0.91528		0.95732		0.98648
163		0.91246		0.91208		0.96379		0.9811
164		0.91838		0.94673		0.96038		0.93587
165		0.90905		0.91552		0.98157		0.97104
166		0.98688		0.88601		0.95118		0.96993
167		0.89818		0.96449		0.97781		0.98955
168		0.96526		0.94441		0.91786		0.98407
169		0.93621		0.92742		0.97667		0.97361
170		0.92273		0.90053		0.93379		0.97205
171		0.94645		0.90381		0.91701		0.97092
172		0.87895		0.96757		0.97697		0.97287
173		0.91419		0.96169		0.97687		0.9695
174		0.94271		0.95263		0.98683		0.98301
175		0.91241		0.89142		0.97855		0.97409
176		0.88582		0.95096		0.94549		0.96553
177		0.91641		0.96814		0.96205		0.97335
178		0.94089		0.89096		0.96069		0.96369
179		0.93399		0.95588		0.97135		0.96398
180		0.93971		0.96938		0.96815		0.97113
181		0.93281		0.97359		0.97235		0.97389
182		0.9546		0.94847		0.97702		0.9545
183		0.96336		0.9543		0.92951		0.94956
184		0.93532		0.90473		0.93565		0.96605
185		0.96517		0.90322		0.96972		0.91172
186		0.90698		0.96995		0.96598		0.99309
187		0.98001		0.90932		0.96692		0.9656
188		0.96629		0.96918		0.98552		0.97662
189		0.87241		0.97238		0.95689		0.92724
190		0.89222		0.92896		0.89272		0.98091
191		0.90175		0.93112		0.97796		0.99234
192		0.92878		0.9051		0.96953		0.95243
193		0.93853		0.95803		0.93021		0.96626
194		0.93853		0.95422		0.98054		0.95741
195		0.94613		0.92824		0.99211		0.96648
196		0.92535		0.94096		0.97217		0.97351
197		0.90627		0.96364		0.94713		0.99556
198		0.96896		0.92595		0.93237		0.97016
199		0.92416		0.9494		0.96911		0.9762
200		0.92378		0.92384		0.96328		0.95838
201		0.94509		0.93784		0.92162		0.94417
202		0.91632		0.97485		0.96228		0.99441
203		0.91425		0.93954		0.98702		0.99633
204		0.9502		0.93956		0.96553		0.94577
205		0.95626		0.98112		0.94538		0.96938
206		0.96218		0.96085		0.93637		0.94235
207		0.91046		0.91504		0.95242		0.95337
208		0.94519		0.91526		0.96707		0.9773
209		0.94024		0.89646		0.94431		0.99279
210		0.93692		0.91509		0.96184		0.9705
211		0.93794		0.95453		0.984		0.96361
212		0.97308		0.9603		0.97154		0.95552
213		0.94445		0.86613		0.95812		0.97269
214		0.88246		0.95031		0.96261		0.98009
215		0.95386		0.91348		0.97062		0.96877
216		0.94657		0.97043		0.97916		0.96686
217		0.92444		0.94591		0.96759		0.96024
218		0.94221		0.95189		0.95878		0.97174
219		0.96241		0.92061		0.95958		0.95371
220		0.92291		0.94036		0.94836		0.95758
221		0.94561		0.95082		0.97298		0.98278
222		0.90801		0.98167		0.96143		0.96823
223		0.93571		0.95749		0.95976		0.96236
224		0.96151		0.90157		0.90807		0.90867
225		0.94384		0.94324		0.9664		0.96278
226		0.9444		0.95874		0.9569		0.95984
227		0.94486		0.95719		0.94413		0.96248
228		0.96121		0.93697		0.93402		0.95453
229		0.91453		0.97085		0.98013		0.98481
230		0.92586		0.92769		0.97413		0.97082
231		0.92526		0.95844		0.96941		0.9588
232		0.95599		0.91506		0.9707		0.98769
233		0.89966		0.88906		0.93735		0.98879
234		0.97386		0.93353		0.94287		0.9501
235		0.95077		0.92087		0.92189		0.97912
236		0.95147		0.94983		0.97062		0.99456
237		0.93604		0.96937		0.9773		0.95573
238		0.94383		0.96392		0.97906		0.97653
239		0.92316		0.95941		0.96865		0.96588
240		0.97835		0.97181		0.97991		0.94818
241		0.90524		0.9532		0.96547		0.96606
242		0.90947		0.86085		0.95753		0.92254
243		0.92566		0.9549		0.97548		0.99833
244		0.9221		0.9786		0.95318		0.97205
245		0.90286		0.95966		0.97304		0.97289
246		0.90383		0.95139		0.96586		0.98318
247		0.95547		0.95603		0.95726		0.96563
248		0.91984		0.9358		0.96625		0.97332
249		0.91835		0.9245		0.94614		0.95855
250		0.91166		0.98532		0.93209		0.97217
251		0.94268		0.97109		0.97754		0.95387
252		0.94958		0.9152		0.95051		0.9543
253		0.89955		0.9581		0.96639		0.97398
254		0.97132		0.97182		0.96287		0.97196
255		0.95959		0.94775		0.98685		0.98345
256		0.94897		0.94795		0.94428		0.94743
257		0.94528		0.95334		0.98213		0.98535
258		0.96823		0.8811		0.93731		0.97884
259		0.94507		0.94443		0.96888		0.93329
260		0.96902		0.92956		0.98097		0.99096
261		0.88463		0.97334		0.96772		0.95675
262		0.92692		0.96996		0.98943		0.98632
263		0.93112		0.89286		0.98004		0.99482
264		0.96237		0.9338		0.98095		0.95431
265		0.94188		0.87286		0.98197		0.99629
266		0.93853		0.9521		0.92677		0.9903
267		0.93358		0.92478		0.97578		0.9711
268		0.91611		0.91081		0.95644		0.9676
269		0.96946		0.88787		0.9672		0.971
270		0.91323		0.97694		0.97055		0.96053
271		0.91331		0.95246		0.95889		0.96726
272		0.92087		0.97915		0.98451		0.97257
273		0.94462		0.84457		0.97694		0.96197
274		0.89819		0.95028		0.96516		0.98302
275		0.94888		0.91517		0.97902		0.97714
276		0.932		0.94841		0.97479		0.97809
277		0.91575		0.95455		0.96093		0.96434
278		0.90883		0.96144		0.9242		0.99569
279		0.93807		0.97277		0.96051		0.96842
280		0.92998		0.97916		0.92468		0.965
281		0.91697		0.91344		0.95328		0.95835
282		0.94194		0.9273		0.95641		0.95893
283		0.92321		0.94146		0.98735		0.94976
284		0.89511		0.9535		0.95698		0.97251
285		0.94034		0.95314		0.96924		0.97193
286		0.89815		0.95516		0.95373		0.97619
287		0.95384		0.91748		0.97078		0.97273
288		0.91972		0.94996		0.95196		0.96656
289		0.94767		0.86529		0.95518		0.99381
290		0.91795		0.96519		0.96636		0.98184
291		0.94994		0.93844		0.98846		0.99537
292		0.93741		0.90097		0.96985		0.98767
293		0.8733		0.84126		0.94095		0.94409
294		0.94433		0.97202		0.9857		0.95313
295		0.96542		0.93452		0.95465		0.96183
296		0.91153		0.96402		0.94655		0.96527
297		0.93653		0.91946		0.97843		0.97213
298		0.93465		0.94578		0.9343		0.96281
299		0.94659		0.96996		0.9678		0.99057
300		0.91932		0.92921		0.95154		0.97058
301		0.92725		0.88631		0.92898		0.99
302		0.93919		0.92949		0.99051		0.96125
303		0.94597		0.91018		0.9685		0.98585
304		0.91327		0.96528		0.94476		0.96674
305		0.94866		0.92891		0.97121		0.97278
306		0.92745		0.94973		0.96382		0.98924
307		0.95407		0.9379		0.98886		0.95577
308		0.95078		0.86885		0.97333		0.96112
309		0.94352		0.96074		0.98535		0.92445
310		0.92858		0.94514		0.96807		0.96175
311		0.89806		0.90125		0.96513		0.96342
312		0.95777		0.90256		0.96309		0.95127
313		0.94617		0.94494		0.95995		0.93532
314		0.92377		0.96097		0.9631		0.94812
315		0.91702		0.97013		0.97173		0.97559
316		0.93531		0.92357		0.96625		0.97197
317		0.95582		0.96645		0.94582		0.98863
318		0.97182		0.974		0.98623		0.95829
319		0.93862		0.94611		0.94908		0.99512
320		0.93107		0.94062		0.95002		0.96703
321		0.9335		0.88946		0.98267		0.96909
322		0.899		0.96935		0.99375		0.98969
323		0.96432		0.9355		0.9653		0.97224
324		0.924		0.8807		0.99344		0.9721
325		0.88755		0.94433		0.99179		0.97357
326		0.93034		0.93884		0.97982		0.98667
327		0.94852		0.96617		0.91852		0.9906
328		0.97519		0.93377		0.98889		0.96783
329		0.94276		0.95882		0.97874		0.97665
330		0.90351		0.95502		0.92639		0.9878
331		0.97113		0.88953		0.96358		0.98763
332		0.91787		0.93444		0.98547		0.97904
333		0.90485		0.91571		0.95248		0.96542
334		0.96715		0.96137		0.9715		0.97605
335		0.93929		0.97119		0.94016		0.9924
336		0.92417		0.97811		0.96881		0.97734
337		0.9095		0.94316		0.94331		0.96862
338		0.95346		0.85177		0.97768		0.97143
339		0.94087		0.96375		0.97737		0.96894
340		0.92569		0.95987		0.96232		0.97265
341		0.97752		0.96194		0.97444		0.98549
342		0.87421		0.93973		0.97556		0.98128
343		0.91838		0.92598		0.95122		0.96455
344		0.92297		0.9594		0.97666		0.93284
345		0.95823		0.96958		0.9752		0.972
346		0.90941		0.96287		0.93603		0.97123
347		0.90959		0.95903		0.97614		0.9653
348		0.92439		0.96188		0.96694		0.97745
349		0.92739		0.85709		0.96856		0.98252
350		0.91077		0.94599		0.9757		0.95646
351		0.92387		0.96801		0.97282		0.93176
352		0.91208		0.92696		0.94683		0.95634
353		0.96988		0.93357		0.97933		0.98691
354		0.88754		0.89302		0.95397		0.98553
355		0.93389		0.91		0.95157		0.95194
356		0.95922		0.88511		0.97948		0.97279
357		0.94807		0.93946		0.97491		0.95845
358		0.93981		0.87235		0.9516		0.97152
359		0.96604		0.95949		0.95375		0.97906
360		0.93559		0.91105		0.95015		0.98777
361		0.90518		0.94146		0.90451		0.96158
362		0.90644		0.93768		0.95382		0.9875
363		0.9171		0.85165		0.95356		0.99056
364		0.91234		0.93312		0.94475		0.98409
365		0.94555		0.95469		0.95053		0.98886
366		0.93555		0.95659		0.96646		0.9872
367		0.93106		0.93833		0.97332		0.98224
368		0.93658		0.8974		0.95154		0.9267
369		0.93002		0.96182		0.96888		0.97407
370		0.95748		0.93677		0.95806		0.97386
371		0.90038		0.94667		0.97052		0.95307
372		0.93416		0.90929		0.95767		0.94199
373		0.91482		0.97581		0.94668		0.96406
374		0.9548		0.95004		0.96639		0.93612
375		0.91254		0.91017		0.96708		0.95371
376		0.9159		0.9216		0.97565		0.95782
377		0.91722		0.97785		0.95502		0.96943
378		0.92114		0.97997		0.9602		0.95188
379		0.93818		0.95401		0.95153		0.9316
380		0.96367		0.97345		0.99056		0.98276
381		0.93095		0.9622		0.96348		0.95923
382		0.93913		0.9569		0.96595		0.94264
383		0.95299		0.98347		0.97274		0.94643
384		0.91808		0.9677		0.94324		0.96423
385		0.95278		0.90811		0.94267		0.96501
386		0.92289		0.93582		0.98118		0.97543
387		0.92131		0.97364		0.94965		0.97206
388		0.97452		0.92577		0.97837		0.98878
389		0.91933		0.94381		0.95247		0.97182
390		0.95285		0.92994		0.94773		0.96985
391		0.95905		0.9592		0.96679		0.96475
392		0.8947		0.963		0.94714		0.98675
393		0.89247		0.9351		0.94401		0.9358
394		0.94299		0.95914		0.91373		0.96814
395		0.94571		0.95111		0.98599		0.96302
396		0.95489		0.8726		0.96278		0.99065
397		0.91951		0.94076		0.95908		0.9611
398		0.93249		0.90002		0.97899		0.988
399		0.95547		0.94383		0.95659		0.98459
400		0.94233		0.95712		0.96925		0.96374
401		0.93163		0.88553		0.93835		0.97318
402		0.90427		0.9564		0.96771		0.96292
403		0.98374		0.94713		0.93326		0.97494
404		0.9131		0.93983		0.95688		0.96712
405		0.95944		0.93353		0.9856		0.97492
406		0.91152		0.97044		0.98333		0.95725
407		0.90756		0.95823		0.97599		0.97954
408		0.95396		0.97504		0.98447		0.98977
409		0.95164		0.95025		0.96623		0.98142
410		0.9168		0.98402		0.96327		0.98423
411		0.97398		0.91238		0.99394		0.93522
412		0.95356		0.93641		0.96186		0.96204
413		0.94683		0.92244		0.95735		0.95581
414		0.95194		0.93978		0.96336		0.99197
415		0.91705		0.98414		0.9419		0.95882
416		0.91949		0.9445		0.98062		0.99308
417		0.92379		0.93358		0.95896		0.95132
418		0.92751		0.90339		0.9569		0.99344
419		0.89127		0.97417		0.97767		0.96281
420		0.94395		0.92297		0.96022		0.95414
421		0.96809		0.97535		0.96256		0.95498
422		0.94808		0.95253		0.95566		0.9842
423		0.91243		0.96134		0.93435		0.95657
424		0.93429		0.91059		0.88104		0.98764
425		0.9387		0.93156		0.93487		0.97115
426		0.90174		0.93763		0.96481		0.9774
427		0.90043		0.90745		0.95874		0.9504
428		0.98022		0.86398		0.94217		0.94243
429		0.94859		0.91296		0.9483		0.95596
430		0.94292		0.94222		0.94108		0.95567
431		0.94757		0.91993		0.94669		0.99087
432		0.94379		0.95464		0.95415		0.96122
433		0.91729		0.93431		0.98139		0.96726
434		0.91502		0.92654		0.95753		0.98468
435		0.92513		0.91798		0.94936		0.97622
436		0.89386		0.87065		0.94827		0.98616
437		0.96969		0.93466		0.96192		0.97361
438		0.91542		0.93114		0.97145		0.98947
439		0.92982		0.97481		0.97118		0.98311
440		0.90534		0.90077		0.97474		0.99086
441		0.89789		0.95294		0.93661		0.95941
442		0.92126		0.95856		0.96931		0.98729
443		0.96321		0.96308		0.98962		0.99704
444		0.934		0.96679		0.94726		0.94473
445		0.95486		0.93857		0.93013		0.9658
446		0.95128		0.93769		0.93856		0.96346
447		0.93272		0.96669		0.98261		0.98776
448		0.89627		0.97753		0.96632		0.97654
449		0.94574		0.96688		0.96781		0.92252
450		0.97254		0.91142		0.96999		0.98228
451		0.91833		0.90588		0.9886		0.97144
452		0.93579		0.92649		0.97364		0.98794
453		0.91815		0.94869		0.96995		0.95651
454		0.94867		0.9604		0.96466		0.97954
455		0.90996		0.941		0.95869		0.9741
456		0.93871		0.97882		0.96834		0.95826
457		0.96456		0.95938		0.97725		0.99388
458		0.93112		0.94033		0.96393		0.94874
459		0.93368		0.91565		0.98056		0.9552
460		0.94952		0.90859		0.97357		0.95705
461		0.9416		0.95465		0.97439		0.98395
462		0.89934		0.96617		0.94323		0.9562
463		0.93125		0.93865		0.90009		0.94549
464		0.93582		0.95989		0.96855		0.97751
465		0.95911		0.96464		0.9849		0.94759
466		0.95		0.97143		0.97645		0.95256
467		0.95363		0.93573		0.97318		0.95844
468		0.89733		0.95306		0.96147		0.98602
469		0.91728		0.93522		0.93135		0.96384
470		0.91233		0.91368		0.97925		0.95079
471		0.9317		0.97489		0.97849		0.98094
472		0.9458		0.92079		0.96757		0.95855
473		0.91865		0.971		0.97154		0.96711
474		0.9533		0.94383		0.98188		0.9669
475		0.90623		0.91253		0.98345		0.94133
476		0.92483		0.96142		0.96967		0.99217
477		0.94152		0.95607		0.96705		0.9774
478		0.95384		0.89814		0.97245		0.9871
479		0.9354		0.9507		0.95665		0.95819
480		0.91474		0.9329		0.96717		0.96742
481		0.95598		0.969		0.97522		0.93898
482		0.93259		0.92218		0.97767		0.96524
483		0.89101		0.88204		0.94834		0.9834
484		0.96294		0.97494		0.97505		0.96981
485		0.94524		0.92014		0.94497		0.95878
486		0.93955		0.96635		0.95733		0.97119
487		0.93227		0.92821		0.9829		0.94692
488		0.91528		0.93604		0.94473		0.9356
489		0.97204		0.97312		0.98932		0.96742
490		0.90706		0.94291		0.97264		0.9846
491		0.91322		0.95277		0.97863		0.97746
492		0.89922		0.9777		0.96359		0.96898
493		0.9553		0.93311		0.93502		0.96836
494		0.93395		0.90643		0.9858		0.96078
495		0.9246		0.96024		0.93934		0.95676
496		0.93312		0.92355		0.97878		0.96514
497		0.94402		0.96281		0.95289		0.96057
498		0.95342		0.96238		0.97062		0.97439
499		0.93112		0.93272		0.95256		0.95693
500		0.9171		0.92213		0.97808		0.96399
501		0.91109		0.87609		0.97063		0.95783
502		0.94313		0.96947		0.98251		0.96273
503		0.96645		0.96227		0.97314		0.95645
504		0.95133		0.94295		0.94846		0.94293
505		0.95249		0.91487		0.97499		0.98122
506		0.94985		0.96255		0.97809		0.95744
507		0.90813		0.94389		0.98643		0.9845
508		0.88855		0.91992		0.9648		0.98079
509		0.94271		0.98105		0.9686		0.9809
510		0.93589		0.89974		0.98466		0.97141
511		0.91019		0.94783		0.9578		0.96245
512		0.88713		0.94137		0.92923		0.96921
513		0.90307		0.90011		0.94685		0.94746
514		0.89382		0.93493		0.97483		0.96664
515		0.93314		0.94425		0.94551		0.98675
516		0.95211		0.91081		0.96705		0.99287
517		0.91536		0.92589		0.95726		0.97869
518		0.91102		0.92174		0.96879		0.99114
519		0.93145		0.94502		0.9872		0.98098
520		0.94122		0.93414		0.96598		0.96136
521		0.94156		0.95865		0.93496		0.96771
522		0.90271		0.89324		0.95524		0.95365
523		0.94491		0.9633		0.97155		0.97878
524		0.90271		0.95708		0.94606		0.97516
525		0.96638		0.95652		0.98785		0.96893
526		0.91925		0.85416		0.94677		0.9676
527		0.95553		0.94752		0.97947		0.96555
528		0.91176		0.95035		0.97107		0.97265
529		0.88298		0.96239		0.97887		0.9771
530		0.93187		0.92456		0.9634		0.96957
531		0.96879		0.9298		0.8958		0.98291
532		0.92603		0.96561		0.97216		0.97273
533		0.90076		0.90691		0.97666		0.97244
534		0.96285		0.92011		0.99113		0.95538
535		0.94019		0.95535		0.95399		0.97347
536		0.94986		0.95564		0.98091		0.97749
537		0.95213		0.91211		0.97995		0.97244
538		0.91434		0.92456		0.97805		0.97588
539		0.91631		0.92221		0.93752		0.9678
540		0.96205		0.87628		0.95459		0.95778
541		0.93119		0.93234		0.97084		0.96633
542		0.93371		0.91977		0.96422		0.97345
543		0.92704		0.89853		0.97386		0.9796
544		0.90166		0.89655		0.97093		0.9814
545		0.96547		0.9623		0.94827		0.96669
546		0.94874		0.92786		0.98438		0.97696
547		0.93164		0.94943		0.96822		0.98907
548		0.95515		0.983		0.96458		0.98956
549		0.93224		0.86446		0.97896		0.94843
550		0.96324		0.93564		0.95025		0.99155
551		0.94153		0.91039		0.95492		0.9696
552		0.94662		0.91418		0.9806		0.97533
553		0.95843		0.95782		0.92906		0.9802
554		0.93788		0.87304		0.95328		0.99214
555		0.95939		0.95098		0.96623		0.9897
556		0.95706		0.96799		0.97568		0.98586
557		0.93992		0.95292		0.98456		0.96537
558		0.95951		0.95317		0.93701		0.9717
559		0.92362		0.95704		0.97193		0.98969
560		0.92247		0.9333		0.95227		0.97695
561		0.93132		0.95831		0.94356		0.97148
562		0.94323		0.92295		0.97956		0.9831
563		0.94516		0.9168		0.9492		0.98212
564		0.95663		0.92768		0.9234		0.97534
565		0.94043		0.95809		0.9811		0.94922
566		0.86169		0.97623		0.9369		0.95599
567		0.92661		0.98323		0.96299		0.98223
568		0.9426		0.93536		0.96935		0.94106
569		0.8804		0.95356		0.98769		0.99109
570		0.94322		0.94036		0.93973		0.97136
571		0.88687		0.96652		0.94637		0.96019
572		0.92516		0.92279		0.97411		0.91843
573		0.8956		0.97969		0.98322		0.98363
574		0.9663		0.97686		0.97603		0.97206
575		0.91451		0.94636		0.96752		0.96736
576		0.93601		0.96063		0.96187		0.94983
577		0.98108		0.96598		0.96855		0.984
578		0.89479		0.94662		0.97191		0.93006
579		0.92943		0.9128		0.98521		0.97715
580		0.95752		0.88658		0.9511		0.96565
581		0.93486		0.94016		0.88087		0.93214
582		0.92796		0.97482		0.96558		0.97726
583		0.96951		0.94149		0.97254		0.95681
584		0.88501		0.94015		0.95359		0.94279
585		0.94385		0.96527		0.9765		0.98975
586		0.89156		0.94221		0.97388		0.9742
587		0.91407		0.87837		0.99088		0.97309
588		0.95661		0.94975		0.97947		0.98438
589		0.94573		0.93016		0.9484		0.97715
590		0.96776		0.93492		0.95477		0.98898
591		0.96299		0.98551		0.96427		0.9755
592		0.90858		0.97394		0.95847		0.99064
593		0.96422		0.88198		0.96144		0.97491
594		0.9068		0.96048		0.91903		0.98602
595		0.92676		0.96481		0.96327		0.95702
596		0.91691		0.93884		0.96942		0.98036
597		0.9105		0.96232		0.94577		0.95188
598		0.88842		0.94467		0.96119		0.97936
599		0.94771		0.93035		0.99058		0.96377
600		0.90407		0.97442		0.93665		0.95475
		--		--		--		--
		--		--		--		--
		--		--		--		--
		--		--		--		--
		--		--		--		--
		--		--		--		--
		--		--		--		--
		--		--		--		--
		--		--		--		--
		--		--		--		--
		--		--		--		--
		--		--		--		--
		--		--		--		--
		--		--		--		--
		--		--		--		--
		--		--		--		--
		--		--		--		--
		--		--		--		--
		--		--		--		--
		--		--		--		--
		--		--		--		--
		--		--		--		--
		--		--		--		--
		--		--		--		--
		--		--		--		--
		--		--		--		--
		--		--		--		--
		--		--		--		--
		--		--		--		--
		--		--		--		--
		--		--		--		--
		--		--		--		--
		--		--		--		--
		--		--		--		--
		--		--		--		--
		--		--		--		--
		--		--		--		--
		--		--		--		--
		--		--		--		--
		--		--		--		--
		--		--		--		--
		--		--		--		--
		--		--		--		--
		--		--		--		--
		--		--		--		--
		--		--		--		--
		--		--		--		--
		--		--		--		--
		--		--		--		--
		--		--		--		--
		--		--		--		--
		--		--		--		--
		--		--		--		--
		--		--		--		--
		--		--		--		--
		--		--		--		--
		--		--		--		--
		--		--		--		--
		--		--		--		--
		--		--		--		--
		--		--		--		--
		--		--		--		--
		--		--		--		--
		--		--		--		--
		--		--		--		--
		--		--		--		--
		--		--		--		--
		--		--		--		--
		--		--		--		--
		--		--		--		--
		--		--		--		--
		--		--		--		--
		--		--		--		--
		--		--		--		--
		--		--		--		--
		--		--		--		--
		--		--		--		--
		--		--		--		--
		--		--		--		--
		--		--		--		--
		--		--		--		--
		--		--		--		--
		--		--		--		--
		--		--		--		--
		--		--		--		--
		--		--		--		--
		--		--		--		--
		--		--		--		--
		--		--		--		--
		--		--		--		--
		--		--		--		--
		--		--		--		--
		--		--		--		--
		--		--		--		--
		--		--		--		--
		--		--		--		--
		--		--		--		--
		--		--		--		--
		--		--		--		--
		--		--		--		--
		--		--		--		--
		--		--		--		--
		--		--		--		--
		--		--		--		--
		--		--		--		--
		--		--		--		--
		--		--		--		--
		--		--		--		--
		--		--		--		--
		--		--		--		--
		--		--		--		--
		--		--		--		--
		--		--		--		--
		--		--		--		--
		--		--		--		--
		--		--		--		--
		--		--		--		--
		--		--		--		--
		--		--		--		--
		--		--		--		--
		--		--		--		--
		--		--		--		--
		--		--		--		--
		--		--		--		--
		--		--		--		--
		--		--		--		--
		--		--		--		--
		--		--		--		--
		--		--		--		--
		--		--		--		--
		--		--		--		--
		--		--		--		--
		--		--		--		--
		--		--		--		--
		--		--		--		--
		--		--		--		--
		--		--		--		--
		--		--		--		--
		--		--		--		--
		--		--		--		--
		--		--		--		--
		--		--		--		--
		--		--		--		--
		--		--		--		--
		--		--		--		--
		--		--		--		--
		--		--		--		--
		--		--		--		--
		--		--		--		--
		--		--		--		--
		--		--		--		--
		--		--		--		--
		--		--		--		--
		--		--		--		--
		--		--		--		--
		--		--		--		--
		--		--		--		--
		--		--		--		--
		--		--		--		--
		--		--		--		--
		--		--		--		--
		--		--		--		--
		--		--		--		--
		--		--		--		--
		--		--		--		--
		--		--		--		--
		--		--		--		--
		--		--		--		--
		--		--		--		--
		--		--		--		--
		--		--		--		--
		--		--		--		--
		--		--		--		--
		--		--		--		--
		--		--		--		--
		--		--		--		--
		--		--		--		--
		--		--		--		--
		--		--		--		--
		--		--		--		--
		--		--		--		--
		--		--		--		--
		--		--		--		--
		--		--		--		--
		--		--		--		--
		--		--		--		--
		--		--		--		--
		--		--		--		--
		--		--		--		--
		--		--		--		--
		--		--		--		--
		--		--		--		--
		--		--		--		--
		--		--		--		--
		--		--		--		--
		--		--		--		--
		--		--		--		--
		--		--		--		--
		--		--		--		--
		--		--		--		--
		--		--		--		--
		--		--		--		--
		--		--		--		--
		--		--		--		--
		--		--		--		--
		--		--		--		--
		--		--		--		--
		--		--		--		--
		--		--		--		--
		--		--		--		--
		--		--		--		--
		--		--		--		--
		--		--		--		--
		--		--		--		--
		--		--		--		--
		--		--		--		--
		--		--		--		--
		--		--		--		--
		--		--		--		--
		--		--		--		--
		--		--		--		--
		--		--		--		--
		--		--		--		--
		--		--		--		--
		--		--		--		--
		--		--		--		--
		--		--		--		--
		--		--		--		--
		--		--		--		--
		--		--		--		--
		--		--		--		--
		--		--		--		--
		--		--		--		--
		--		--		--		--
		--		--		--		--
		--		--		--		--
		--		--		--		--
		--		--		--		--
		--		--		--		--
		--		--		--		--
		--		--		--		--
		--		--		--		--
		--		--		--		--
		--		--		--		--
		--		--		--		--
		--		--		--		--
		--		--		--		--
		--		--		--		--
		--		--		--		--
		--		--		--		--
		--		--		--		--
		--		--		--		--
		--		--		--		--
		--		--		--		--
		--		--		--		--
		--		--		--		--
		--		--		--		--
		--		--		--		--
		--		--		--		--
		--		--		--		--
		--		--		--		--
		--		--		--		--
		--		--		--		--
		--		--		--		--
		--		--		--		--
		--		--		--		--
		--		--		--		--
		--		--		--		--
		--		--		--		--
		--		--		--		--
		--		--		--		--
		--		--		--		--
		--		--		--		--
		--		--		--		--
		--		--		--		--
		--		--		--		--
		--		--		--		--
		--		--		--		--
		--		--		--		--
		--		--		--		--
		--		--		--		--
		--		--		--		--
		--		--		--		--
		--		--		--		--
		--		--		--		--
		--		--		--		--
		--		--		--		--
		--		--		--		--
		--		--		--		--
		--		--		--		--
		--		--		--		--
		--		--		--		--
		--		--		--		--
		--		--		--		--
		--		--		--		--
		--		--		--		--
		--		--		--		--
		--		--		--		--
		--		--		--		--
		--		--		--		--
		--		--		--		--
		--		--		--		--
		--		--		--		--
		--		--		--		--
		--		--		--		--
		--		--		--		--
		--		--		--		--
		--		--		--		--
		--		--		--		--
		--		--		--		--
		--		--		--		--
		--		--		--		--
		--		--		--		--
		--		--		--		--
		--		--		--		--
		--		--		--		--
		--		--		--		--
		--		--		--		--
		--		--		--		--
		--		--		--		--
		--		--		--		--
		--		--		--		--
		--		--		--		--
		--		--		--		--
		--		--		--		--
		--		--		--		--
		--		--		--		--
		--		--		--		--
		--		--		--		--
		--		--		--		--
		--		--		--		--
		--		--		--		--
		--		--		--		--
		--		--		--		--
		--		--		--		--
		--		--		--		--
		--		--		--		--
		--		--		--		--
		--		--		--		--
		--		--		--		--
		--		--		--		--
		--		--		--		--
		--		--		--		--
		--		--		--		--
		--		--		--		--
		--		--		--		--
		--		--		--		--
		--		--		--		--
		--		--		--		--
		--		--		--		--
		--		--		--		--
		--		--		--		--
		--		--		--		--
		--		--		--		--
		--		--		--		--
		--		--		--		--
		--		--		--		--
		--		--		--		--
		--		--		--		--
		--		--		--		--
		--		--		--		--
		--		--		--		--
		--		--		--		--
		--		--		--		--
		--		--		--		--
		--		--		--		--
		--		--		--		--
		--		--		--		--
		--		--		--		--
		--		--		--		--
		--		--		--		--
		--		--		--		--
		--		--		--		--
		--		--		--		--
		--		--		--		--
		--		--		--		--
		--		--		--		--
		--		--		--		--
		--		--		--		--
		--		--		--		--
		--		--		--		--
		--		--		--		--
		--		--		--		--
		--		--		--		--
		--		--		--		--
		--		--		--		--
		--		--		--		--
		--		--		--		--
		--		--		--		--
		--		--		--		--
		--		--		--		--
		--		--		--		--
		--		--		--		--
		--		--		--		--
		--		--		--		--
		--		--		--		--
		--		--		--		--
		--		--		--		--
		--		--		--		--
		--		--		--		--
		--		--		--		--
		--		--		--		--
		--		--		--		--
		--		--		--		--
		--		--		--		--
		--		--		--		--
		--		--		--		--
		--		--		--		--
		--		--		--		--
		--		--		--		--
		--		--		--		--
		--		--		--		--
		--		--		--		--
		--		--		--		--
		--		--		--		--
		--		--		--		--
		--		--		--		--
		--		--		--		--
		--		--		--		--
		--		--		--		--
		--		--		--		--
		--		--		--		--
		--		--		--		--
		--		--		--		--
		--		--		--		--
		--		--		--		--
		--		--		--		--
		--		--		--		--
		--		--		--		--
		--		--		--		--
		--		--		--		--
		--		--		--		--
		--		--		--		--
		--		--		--		--
		--		--		--		--
		--		--		--		--
		--		--		--		--
		--		--		--		--
		--		--		--		--
		--		--		--		--
		--		--		--		--
		--		--		--		--
		--		--		--		--
		--		--		--		--
		--		--		--		--
		--		--		--		--
		--		--		--		--
		--		--		--		--
		--		--		--		--
		--		--		--		--
		--		--		--		--
		--		--		--		--
		--		--		--		--
		--		--		--		--
		--		--		--		--
		--		--		--		--
		--		--		--		--
		--		--		--		--
		--		--		--		--
		--		--		--		--
		--		--		--		--
		--		--		--		--
		--		--		--		--
		--		--		--		--
		--		--		--		--
		--		--		--		--
		--		--		--		--
		--		--		--		--
		--		--		--		--
		--		--		--		--
		--		--		--		--
		--		--		--		--
		--		--		--		--
		--		--		--		--
		--		--		--		--
		--		--		--		--
		--		--		--		--
		--		--		--		--
		--		--		--		--
		--		--		--		--
		--		--		--		--
		--		--		--		--
		--		--		--		--
		--		--		--		--
		--		--		--		--
		--		--		--		--
		--		--		--		--
		--		--		--		--
		--		--		--		--
		--		--		--		--
		--		--		--		--
		--		--		--		--
		--		--		--		--
		--		--		--		--
		--		--		--		--
		--		--		--		--
		--		--		--		--
		--		--		--		--
		--		--		--		--
		--		--		--		--
		--		--		--		--
		--		--		--		--
		--		--		--		--
		--		--		--		--
		--		--		--		--
		--		--		--		--
		--		--		--		--
		--		--		--		--
		--		--		--		--
		--		--		--		--
		--		--		--		--
		--		--		--		--
		--		--		--		--
		--		--		--		--
		--		--		--		--
		--		--		--		--
		--		--		--		--
		--		--		--		--
		--		--		--		--
		--		--		--		--
		--		--		--		--
		--		--		--		--
		--		--		--		--
		--		--		--		--
		--		--		--		--
		--		--		--		--
		--		--		--		--
		--		--		--		--
		--		--		--		--
		--		--		--		--
		--		--		--		--
		--		--		--		--
		--		--		--		--
		--		--		--		--
		--		--		--		--
		--		--		--		--
		--		--		--		--
		--		--		--		--
		--		--		--		--
		--		--		--		--
		--		--		--		--
		--		--		--		--
		--		--		--		--
		--		--		--		--
		--		--		--		--
		--		--		--		--
		--		--		--		--
		--		--		--		--
		--		--		--		--
		--		--		--		--
		--		--		--		--
		--		--		--		--
